# Supplementary material for: Single-cell RNA-seq reveals the communications between extracellular matrix-related components and Schwann cells contributing to the earlobe keloid formation
Source: Front Med (Lausanne). 2022 Oct 26;9:1000324. doi: 10.3389/fmed.2022.1000324 (PMC9643690; doi:10.3389/fmed.2022.1000324)
Supplement: Supplementary file 7 [file Table_1.XLSX]

## Sheet: Sheet1
Supplementary Table 1. Patient characteristics and information
Tissue collected	Sample ID	Age (y)	Gender	Medical treatment prior to excision	Site of collection
earlobe keloid samples	ETB12	25	F	No	earlobe
	ETC02	39	F
	ETD05	25	F
	ETF08	23	F
	ETC08	26	F
Normal skin sample	ENC07	26	F		adjacent normal skin at the site of ear
