# Supplementary material for: Single-cell RNA-seq reveals the communications between extracellular matrix-related components and Schwann cells contributing to the earlobe keloid formation
Source: Front Med (Lausanne). 2022 Oct 26;9:1000324. doi: 10.3389/fmed.2022.1000324 (PMC9643690; doi:10.3389/fmed.2022.1000324)
Supplement: Supplementary file 8 [file Table_2.XLSX]

## Sheet: Sheet1
Supplementary Table 2. Detailed filtering parameters for each sample
Sample ID	percent.mt	Percent.HBB	nFeature_RNA
ENC07	<15%	<1%	>200	< 2500
ETB12	<15%	<1%	>200	< 5500
ETC02	<15%	<1%	>200	< 7000
ETC08	<15%	<1%	>200	< 7000
ETD05	<15%	<1%	>200	< 8000
ETF08	<15%	<1%	>200	< 7500
