# Supplementary material for: Single-cell RNA-seq reveals the communications between extracellular matrix-related components and Schwann cells contributing to the earlobe keloid formation
Source: Front Med (Lausanne). 2022 Oct 26;9:1000324. doi: 10.3389/fmed.2022.1000324 (PMC9643690; doi:10.3389/fmed.2022.1000324)
Supplement: Supplementary file 9 [file Table_3.XLSX]

## Sheet: Sheet1
Supplementary Table 3. Cell number of each sample after filtering
Sample ID	Cell number
ENC07	2514
ETB12	10831
ETC02	4349
ETC08	9575
ETD05	1419
ETF08	2691
