# Supplementary material for: Single-cell RNA-seq reveals the communications between extracellular matrix-related components and Schwann cells contributing to the earlobe keloid formation
Source: Front Med (Lausanne). 2022 Oct 26;9:1000324. doi: 10.3389/fmed.2022.1000324 (PMC9643690; doi:10.3389/fmed.2022.1000324)
Supplement: Supplementary file 10 [file Table_4.XLSX]

## Sheet: Sheet1
Supplementary Table 4. Differentially expressed genes analysis of ligand-receptor pairs between ECM-related subpopulations and Schwann cells
source	target	ligand	receptor	prob	pval	interaction_name
SC	FB#2	SEMA3C	NRP1_PLXNA2	0.00737858	0	SEMA3C_NRP1_PLXNA2
SC	FB#2	SEMA3C	NRP2_PLXNA2	0.00807608	0	SEMA3C_NRP2_PLXNA2
SC	FB#2	SEMA3C	NRP1_NRP2	0.0105698	0	SEMA3C_NRP1_NRP2
SC	FB#2	SEMA3C	PLXND1	0.0028119	0	SEMA3C_PLXND1
SC	LEC	SEMA3C	PLXND1	0.00933802	0	SEMA3C_PLXND1
SC	SMC#1	SEMA3C	PLXND1	0.01026	0	SEMA3C_PLXND1
SC	SMC#3	SEMA3C	PLXND1	0.00796217	0	SEMA3C_PLXND1
SC	VEC#1	SEMA3C	NRP1_NRP2	0.0277809	0	SEMA3C_NRP1_NRP2
SC	VEC#1	SEMA3C	PLXND1	0.0234653	0	SEMA3C_PLXND1
SC	VEC#2	SEMA3C	NRP1_PLXNA2	0.0107497	0	SEMA3C_NRP1_PLXNA2
SC	VEC#2	SEMA3C	NRP2_PLXNA2	0.00438994	0	SEMA3C_NRP2_PLXNA2
SC	VEC#2	SEMA3C	NRP1_NRP2	0.0165886	0	SEMA3C_NRP1_NRP2
SC	VEC#2	SEMA3C	PLXND1	0.0247556	0	SEMA3C_PLXND1
SC	VEC#3	SEMA3C	PLXND1	0.00457033	0	SEMA3C_PLXND1
